# Supplementary material for: Chili pepper extracts, capsaicin, and dihydrocapsaicin as potential anticancer agents targeting topoisomerases
Source: BMC Complement Med Ther. 2024 Feb 21;24:96. doi: 10.1186/s12906-024-04394-5 (PMC10880293; doi:10.1186/s12906-024-04394-5)
Supplement: Supplementary file 1 — Supplementary Material. [file 12906_2024_4394_MOESM1_ESM.zip]

Archive with 6 entries (6 files):
- Suppl_Tab_1.docx
- Suppl_Tab_2.docx
- Supplementary_pictures_description.docx
- Suppl_Fig_1.jpg
- Suppl_Fig_2.jpg
- Suppl_Fig_3.png
